# Supplementary material for: Transcriptome and proteome analysis of dogs with precursor targeted immune-mediated anemia treated with splenectomy
Source: PLoS One. 2023 May 5;18(5):e0285415. doi: 10.1371/journal.pone.0285415 (PMC10162568; doi:10.1371/journal.pone.0285415)
Supplement: S1 Table — CM, castrated male; F, female; M, male; MD, Miniature Dachshund; PIMA, precursor-targeted immune-mediated anemia; SF, spayed female. (XLSX) [file pone.0285415.s001.xlsx]

## Sheet: S1
Dog	Age	Sex	Breed	PCV	Clinical diagnosis	Histopathological diagnosis of spleen	Outcome of splenectomy for non-regenerative anemia	Transcriptome analysis	Immunohistochemistry	Proteome analysis
healthy１	3	F	beagle	-	Healthy	no significant change	ー	○	○
healthy２	3	F	beagle	43	Healthy	no significant change	ー	○	○
healthy３	3	F	beagle	43	Healthy	no significant change	ー	○	○
PIMA 1	4	CM	MD	17	PIMA	extramedullary hematopoiesis	Improved	○	○	○
PIMA 2	9	SF	MD	19	PIMA	extramedullary hematopoiesis	Improved	○	○	○
PIMA 3	10	CM	Mix	13	PIMA	extramedullary hematopoiesis	Improved	○	○	○
PIMA 4	12	SF	MD	14	PIMA	extramedullary hematopoiesis	Improved	○	○	○
PIMA 5	11	F	MD	24	PIMA	extramedullary hematopoiesis	Improved	○	○
PIMA 6	9	CM	MD	14	PIMA	extramedullary hematopoiesis	Unable to evaluate	○	○
PIMA 7	4	F	MD	12	PIMA	extramedullary hematopoiesis	Improved	○	○
PIMA 8	14	F	MD	11	PIMA	extramedullary hematopoiesis	Improved	○	○
PIMA 9	15	SF	MD	21	PIMA	extramedullary hematopoiesis	Improved	○	○
PIMA 10	12	CM	MD	18	PIMA	extramedullary hematopoiesis	Improved	○	○
PIMA 11	13	F	MD	27	PIMA	extramedullary hematopoiesis	Improved	○	○
PIMA 12	13	SF	MD	20	PIMA	extramedullary hematopoiesis	not improved	○	○
PIMA 13	13	SF	MD	11	PIMA	extramedullary hematopoiesis	not improved	○	○
PIMA 14	5	M	Chihuahua	13	PIMA	extramedullary hematopoiesis	not improved	○	○
PIMA 15	13	F	MD	17	PIMA	extramedullary hematopoiesis	Unable to evaluate	○	○
PIMA 16	10	CM	MD	15	PIMA	extramedullary hematopoiesis	Improved		○
PIMA 17	12	SF	Mix	16	PIMA	extramedullary hematopoiesis	Improved		○
PIMA 18	5	CM	MD	17	PIMA	extramedullary hematopoiesis	Improved		○
PIMA 19	13	CM	Shih Tzu	18	PIMA	extramedullary hematopoiesis	Improved		○
PIMA 20	13	F	MD	16	PIMA	extramedullary hematopoiesis	Improved		○
PIMA 21	14	SF	Toy poodle	13	PIMA	extramedullary hematopoiesis	Improved		○
non-PIMA 1	14	CM	MD	45	Spleen mass	extramedullary hematopoiesis, adipose nodule	ー		○
non-PIMA 2	11	CM	Golden retriever	38	Spleen mass	extramedullary hematopoiesis, hematoma	ー		○
non-PIMA 3	13	SF	MD	38	Spleen mass	extramedullary hematopoiesis, hematoma	ー		○
