# Supplementary material for: Transcriptome and proteome analysis of dogs with precursor targeted immune-mediated anemia treated with splenectomy
Source: PLoS One. 2023 May 5;18(5):e0285415. doi: 10.1371/journal.pone.0285415 (PMC10162568; doi:10.1371/journal.pone.0285415)
Supplement: S3 Table — (XLSX) [file pone.0285415.s003.xlsx]

## Sheet: S3　
Reactome pathways	regulate	No. of genes in the pathway	No. of genes identified	Fold Enrichment	raw P-value	FDR	Matched genes
Unclassified	up	13024	245	0.57	8.81e-45	1.41e-41	CIP2A,CLCN3,PAQR5,TSHB,SHCBP1,NKRF,GRINA,RPS26,ZYX,DDOST,TTC4,SSR4,TMEM183A,TAPBP,ENSCAFT00000001763,MTDH,HMGA1,ENSCAFT00000000591,HSP90AA1,PGS1,CTSC,ENSCAFT00000045631,NOL4,TRIP13,ENSCAFT00000017296,C1QL4,CDCA7L,PDIA4,ERH,BZW2,ENSCAFT00000030580,FKBP3,HMGN2,NOL8,LARP7,ENSCAFT00000003616,GNL3,STT3A,RPSA,SSR1,ENSCAFT00000012389,MXD1,KLF5,CCL8,TAMM41,WDR76,KLHDC3,ENSCAFT00000049453,CALR,ENSCAFT0000…
Cell Cycle	up	501	100	6.05	1.86e-43	1.49e-40	POLD2,PSMD1,BUB3,NDC80,CENPK,WEE1,UBE2C,SMC2,LMNB1,ESPL1,RCC1,SMC1A,SGO2,AURKA,MCM7,PRIM2,CEP57,KPNB1,TUBA4A,CCNE2,SPC24,BUB1B,PSMC4,PSMD14,PSMB2,MCM10,ERCC6L,NCAPG,ORC6,PSMB1,CDKN2C,CCNB2,CDT1,POLD1,ORC1,DCTN3,KIF23,HJURP,CDC6,DSN1,PSMB6,GTSE1,MCM3,AURKB,BUB1,PSMA7,ZWILCH,MCM4,VRK1,CEP72,NUP37,CDC23,CDC45,NCAPD2,ENSCAFT00000042854,SMC4,CENPW,PSMF1,SPC25,CENPQ,TUBB4B,MCM5,ENSCAFT00000046571,KIF20…
Cell Cycle, Mitotic	up	447	93	6.31	1.14e-41	6.1e-39	POLD2,PSMD1,BUB3,NDC80,CENPK,WEE1,UBE2C,SMC2,LMNB1,ESPL1,RCC1,SMC1A,SGO2,AURKA,MCM7,PRIM2,CEP57,KPNB1,TUBA4A,CCNE2,SPC24,BUB1B,PSMC4,PSMD14,PSMB2,MCM10,ERCC6L,NCAPG,ORC6,PSMB1,CDKN2C,CCNB2,CDT1,POLD1,ORC1,DCTN3,KIF23,CDC6,DSN1,PSMB6,GTSE1,MCM3,AURKB,BUB1,PSMA7,ZWILCH,MCM4,VRK1,NUP37,CEP72,CDC23,CDC45,NCAPD2,ENSCAFT00000042854,SMC4,PSMF1,SPC25,CENPQ,TUBB4B,MCM5,ENSCAFT00000046571,KIF20A,PSMB3,RCC2…
Cell Cycle Checkpoints	up	207	57	8.35	4.65e-31	1.87e-28	PSMD1,BUB3,NDC80,CENPK,WEE1,UBE2C,SGO2,MCM7,CCNE2,SPC24,BUB1B,PSMC4,PSMD14,PSMB2,MCM10,ERCC6L,ORC6,PSMB1,CCNB2,ORC1,CDC6,DSN1,PSMB6,MCM3,AURKB,BUB1,PSMA7,ZWILCH,MCM4,NUP37,CDC23,CDC45,PSMF1,SPC25,CENPQ,MCM5,PSMB3,RCC2,CCNE1,MCM2,ENSCAFT00000020009,SGO1,CDC20,UBE2S,PSMC1,ANAPC7,HUS1,ENSCAFT00000005550,CENPE,PSMB5,CDCA8,PSMB4,PSMD2,MCM6,PSMB7,NUF2,PSME3
M Phase	up	337	66	5.94	2.56e-28	8.22e-26	PSMD1,BUB3,NDC80,CENPK,UBE2C,SMC2,LMNB1,ESPL1,RCC1,SMC1A,SGO2,CEP57,KPNB1,TUBA4A,SPC24,BUB1B,PSMC4,PSMD14,PSMB2,ERCC6L,NCAPG,PSMB1,CCNB2,DCTN3,KIF23,DSN1,PSMB6,AURKB,BUB1,PSMA7,ZWILCH,VRK1,NUP37,CEP72,CDC23,NCAPD2,ENSCAFT00000042854,SMC4,PSMF1,SPC25,CENPQ,TUBB4B,ENSCAFT00000046571,KIF20A,PSMB3,RCC2,ENSCAFT00000020009,SGO1,CDC20,NEK2,WAPL,UBE2S,PSMC1,ANAPC7,CEP152,PLK4,CENPE,PSMB5,SMC3,NCAPD3,CDCA…
Mitotic Anaphase	up	200	51	7.73	1.43e-26	3.82e-24	PSMD1,BUB3,NDC80,CENPK,UBE2C,ESPL1,RCC1,SMC1A,SGO2,KPNB1,TUBA4A,SPC24,BUB1B,PSMC4,PSMD14,PSMB2,ERCC6L,PSMB1,CCNB2,DSN1,PSMB6,AURKB,BUB1,PSMA7,ZWILCH,VRK1,NUP37,CDC23,PSMF1,SPC25,CENPQ,TUBB4B,ENSCAFT00000046571,PSMB3,RCC2,ENSCAFT00000020009,SGO1,CDC20,WAPL,UBE2S,PSMC1,ANAPC7,CENPE,PSMB5,SMC3,CDCA8,PSMB4,PSMD2,PSMB7,NUF2,PSME3
Mitotic Metaphase and Anaphase	up	201	51	7.69	1.74e-26	3.99e-24	PSMD1,BUB3,NDC80,CENPK,UBE2C,ESPL1,RCC1,SMC1A,SGO2,KPNB1,TUBA4A,SPC24,BUB1B,PSMC4,PSMD14,PSMB2,ERCC6L,PSMB1,CCNB2,DSN1,PSMB6,AURKB,BUB1,PSMA7,ZWILCH,VRK1,NUP37,CDC23,PSMF1,SPC25,CENPQ,TUBB4B,ENSCAFT00000046571,PSMB3,RCC2,ENSCAFT00000020009,SGO1,CDC20,WAPL,UBE2S,PSMC1,ANAPC7,CENPE,PSMB5,SMC3,CDCA8,PSMB4,PSMD2,PSMB7,NUF2,PSME3
Separation of Sister Chromatids	up	173	47	8.24	1.44e-25	2.89e-23	PSMD1,BUB3,NDC80,CENPK,UBE2C,ESPL1,SMC1A,SGO2,TUBA4A,SPC24,BUB1B,PSMC4,PSMD14,PSMB2,ERCC6L,PSMB1,DSN1,PSMB6,AURKB,BUB1,PSMA7,ZWILCH,NUP37,CDC23,PSMF1,SPC25,CENPQ,TUBB4B,ENSCAFT00000046571,PSMB3,RCC2,ENSCAFT00000020009,SGO1,CDC20,WAPL,UBE2S,PSMC1,ANAPC7,CENPE,PSMB5,SMC3,CDCA8,PSMB4,PSMD2,PSMB7,NUF2,PSME3
Metabolism of RNA	up	545	75	4.17	1.6e-23	2.85e-21	RPL14,PSMD1,EXOSC4,SRRT,ENSCAFT00000018533,ENSCAFT00000016072,CCAR1,ANP32A,GSPT1,NCL,SRSF11,SNRPD1,EIF4G1,SNUPN,RPL3,RPS18,RPS12,ALYREF,ENSCAFT00000004010,NOP14,PSMC4,PRPF40A,PSMD14,PSMB2,PHF5A,HNRNPD,PSMB1,ENSCAFT00000024420,RPL27A,DHX37,HNRNPK,PSMB6,RBM8A,PSMA7,SF3B6,NUP37,ENSCAFT00000042854,SNRPB2,PSMF1,RPSA,ENSCAFT00000030343,ENSCAFT00000021985,RPL15,TXNL4A,NOP58,PSMB3,DDX39A,RPL7A,CD2BP2,FBL…
S Phase	up	137	40	8.85	6.73e-23	1.08e-20	POLD2,PSMD1,WEE1,UBE2C,SMC1A,MCM7,PRIM2,CCNE2,PSMC4,PSMD14,PSMB2,ORC6,PSMB1,CDT1,POLD1,ORC1,CDC6,PSMB6,MCM3,PSMA7,MCM4,CDC23,PSMF1,MCM5,PSMB3,CCNE1,MCM2,WAPL,UBE2S,PSMC1,ANAPC7,PSMB5,SMC3,PSMB4,PSMD2,MCM6,PSMB7,LIG1,PSME3,ESCO2
Signal Transduction	down	1888	114	1.92	4.41e-11	7.09e-08	FGD5,BCL9,NPY1R,MYLK,ARHGEF17,FAM13A,AMOTL2,ARHGEF25,FERMT2,DOCK4,SPTBN1,CYFIP1,SYDE2,FSTL1,ENSCAFT00000011396,PDE3B,PTPN13,DAB2IP,NFKB1,ROR2,CAV2,SRGAP1,MYO6,GNA12,ARHGEF26,IGF2,PARD3,ANGPT1,SH3GL3,RBFOX2,AKAP12,ENSCAFT00000006351,BCAR1,NTRK2,MYH11,GABBR1,GTF2F1,CD86,ARHGAP42,CTNNB1,SRGAP3,PRKCI,SOX17,PDGFA,LATS1,TLE1,WASF2,CREBBP,FGD1,ARHGEF19,SMAD5,PHLPP1,PCSK6,NRIP1,TCF7L2,PCDH7,HSPB1,KDR,MYL…
RHO GTPase cycle	down	409	38	2.96	1.34e-08	1.07e-05	FGD5,ARHGEF17,FAM13A,ARHGEF25,FERMT2,DOCK4,SPTBN1,CYFIP1,SYDE2,ENSCAFT00000011396,PTPN13,SRGAP1,MYO6,ARHGEF26,AKAP12,ARHGAP42,SRGAP3,WASF2,FGD1,ARHGEF19,PCDH7,CPNE8,JAG1,FILIP1,STARD13,DOCK1,ROCK2,ARHGAP5,ARHGAP28,CAVIN1,PLEKHG1,FGD4,PIK3R1,DST,DNMBP,WASL,ARHGAP29,FAM13B
Smooth Muscle Contraction	down	27	10	11.8	1.05e-07	5.63e-05	CALD1,MYLK,TPM1,MYH11,ITGA1,TPM2,MYL9,DYSF,SORBS1,ITGB5
RAC1 GTPase cycle	down	177	21	3.78	7.33e-07	0.000294	FGD5,FAM13A,ARHGEF25,FERMT2,DOCK4,CYFIP1,SYDE2,ENSCAFT00000011396,SRGAP1,ARHGAP42,SRGAP3,WASF2,ARHGEF19,JAG1,DOCK1,ARHGAP5,PLEKHG1,PIK3R1,WASL,ARHGAP29,FAM13B
Signaling by Rho GTPases	down	584	43	2.35	7.35e-07	0.000236	FGD5,MYLK,ARHGEF17,FAM13A,ARHGEF25,FERMT2,DOCK4,SPTBN1,CYFIP1,SYDE2,ENSCAFT00000011396,PTPN13,SRGAP1,MYO6,ARHGEF26,AKAP12,MYH11,ARHGAP42,CTNNB1,SRGAP3,WASF2,FGD1,ARHGEF19,PCDH7,MYL9,CPNE8,JAG1,FILIP1,STARD13,DOCK1,ROCK2,ARHGAP5,ARHGAP28,SRF,CAVIN1,PLEKHG1,FGD4,PIK3R1,DST,DNMBP,WASL,ARHGAP29,FAM13B
Signaling by Rho GTPases, Miro GTPases and RHOBTB3	down	596	43	2.3	1.57e-06	0.000421	FGD5,MYLK,ARHGEF17,FAM13A,ARHGEF25,FERMT2,DOCK4,SPTBN1,CYFIP1,SYDE2,ENSCAFT00000011396,PTPN13,SRGAP1,MYO6,ARHGEF26,AKAP12,MYH11,ARHGAP42,CTNNB1,SRGAP3,WASF2,FGD1,ARHGEF19,PCDH7,MYL9,CPNE8,JAG1,FILIP1,STARD13,DOCK1,ROCK2,ARHGAP5,ARHGAP28,SRF,CAVIN1,PLEKHG1,FGD4,PIK3R1,DST,DNMBP,WASL,ARHGAP29,FAM13B
Muscle contraction	down	147	18	3.9	3.01e-06	0.00069	CALD1,MYLK,TPM1,KCNK2,FXYD6,TNNI3,MYH11,SLC8A1,ITGA1,DES,TPM2,MYL9,DES,DYSF,SORBS1,CACNB2,ITGB5,ACTA1
CDC42 GTPase cycle	down	151	18	3.8	4.23e-06	0.00085	ARHGEF25,ENSCAFT00000011396,SRGAP1,ARHGEF26,ARHGAP42,SRGAP3,FGD1,ARHGEF19,CPNE8,STARD13,ARHGAP5,PLEKHG1,FGD4,PIK3R1,DNMBP,WASL,ARHGAP29,FAM13B
Cell Cycle	down	501	1	0.06	4.61e-06	0.000823	CHMP4B
Cell Cycle, Mitotic	down	447	1	0.07	2.09e-05	0.00336	CHMP4B
