# Supplementary material for: Transcriptome and proteome analysis of dogs with precursor targeted immune-mediated anemia treated with splenectomy
Source: PLoS One. 2023 May 5;18(5):e0285415. doi: 10.1371/journal.pone.0285415 (PMC10162568; doi:10.1371/journal.pone.0285415)
Supplement: S4 Table — (XLSX) [file pone.0285415.s004.xlsx]

## Sheet: S4　完成 (2)
Uniprot Ac.	Protein name	Gene name	Identified Peptide Count of PIMA1&PIMA2	Identified Peptide Count of PIMA3&PIMA4	PIMA1_pre	PIMA2_pre	PIMA3_pre	PIMA4_pre	PIMA1_post	PIMA2_post	PIMA3_post	PIMA4_post	Pared Ttest	pre average	post average	pre/post
F1PPL0	BPI fold containing family B member 4	BPIFB4	5	5	86515560	256452600	100140900	116249900	2607106	9668980	1664963	6783678	0.0376032	139839740	5.18118e+06	26.9899
A0A5F4D8Q4	Betaine--homocysteine S-methyltransferase	BHMT	5	5	956049	59087460	25542940	2705082	1599973	781058	733849	4555179	0.248861	2.20729e+07	1.91751e+06	11.5112
A0A5F4BSB5	Carbamoyl-phosphate synthase 1	CPS1	12	18	1847624	20816930	32392980	2666318	1246464	1176222	1528375	1717494	0.178091	14430963	1.41714e+06	10.1832
E2RSE5	Dihydropyrimidinase	DPYS	5	11	110358	3696616	24094210	1803663	348546	148088	1138574	1925202	0.323358	7.42621e+06	890103	8.3431
F1PGS2	Fibrinogen beta chain	FGB	10	9	19787760	253736400	44878720	15036790	10726500	6344790	4512468	22208760	0.308278	8.33599e+07	1.09481e+07	7.61408
H9GWY3	Inter-alpha-trypsin inhibitor heavy chain 4	ITIH4	29	29	9960005000	84082110000	8941636000	11845540000	2073754000	5085840000	2194359000	6742592000	0.26625	28707322750	4024136250	7.13378
P19006	Haptoglobin	HP	8	8	806591100	1249946000	1002471000	717986500	98035110	134856900	255880500	88316930	0.00506605	944248650	144272360	6.5449
Q53VB8	Ferritin light chain	FTL	2	2	306213	1611632	826834	383189	170571	101752	209616	153026	0.140852	781967	158742	4.92604
A0A5F4CFX8	Alpha-1,4 glucan phosphorylase	PYGL	15	17	4934439	67292580	60877490	10117240	4982927	3975860	4776959	15605200	0.214355	3.58054e+07	7.33524e+06	4.88129
H9GWG4	Inter-alpha-trypsin inhibitor heavy chain 3	ITIH3	21	21	4063471000	13047780000	2001930000	4616829000	822403300	1362314000	678700800	2156142000	0.142807	5932502500	1254890025	4.72751
E2RE76	Apolipoprotein A-IV	APOA4	19	19	1289981000	3605463000	7116232000	335216800	708409800	832765400	837327600	393614300	0.192716	3086723200	693029275	4.45396
A0A5S6CZL3	Apolipoprotein A-IV	APOA4	17	17	943023700	2425748000	4508051000	215476400	488942300	566193600	589335800	309525200	0.184883	2023074775	488499225	4.14141
A0A5F4BT91	Beta-glucuronidase	GUSB	10	10	1020048	16118640	18473330	2038810	2059972	1090794	4720654	1530504	0.195206	9412707	2350481	4.00459
J9P7F7	Ficolin 1	FCN1	5	6	1000536000	1763781000	2809737000	1769084000	394760300	518345900	462139400	462255100	0.0316032	1835784500	459375175	3.99626
A0A5F4C1D5	Uncharacterized protein	PIGR	14	18	274269800	1081589000	1331614000	414632500	166642400	146586800	161444800	350192400	0.138	775526325	206216600	3.76074
A0A5F4D2F2	Ig-like domain-containing protein	-	5	5	81960350	20673910	277232100	18787030	22160890	21441940	43591800	19900470	0.280231	9.96633e+07	26773775	3.72242
F1PH87	Serpin family A member 3	SERPINA3	15	17	1407057000	3022908000	3091258000	1448894000	539392600	479545700	998540800	474337400	0.0297184	2242529250	622954125	3.59983
A0A5F4C262	Ig-like domain-containing protein	-	2	3	2589982	471138	40314970	8635887	1799824	1130777	7082691	5407339	0.339279	1.3003e+07	3.85516e+06	3.37288
A0A5F4CD78	Fc receptor like 4	FCRL4	2	2	1931074	3058429	61002680	7096554	3494454	831465	13105540	4987568	0.360875	1.82722e+07	5.60476e+06	3.26012
A0A5F4BTV9	Fructose-bisphosphate aldolase	ALDOB	5	4	2038112	34061200	53494680	4216576	1151582	305771	1036444	26681600	0.40497	23452642	7.29385e+06	3.2154
A0A5F4C4M5	Homogentisate 1,2-dioxygenase	HGD	5	4	502068	4148985	2033996	1466582	280012	347959	901348	1086176	0.193918	2.03791e+06	653874	3.11667
A0A5F4CNR7	Uncharacterized protein	LOC479912	8	7	8230103	51458230	19666430	4972144	4351017	5909557	10010390	6959628	0.274149	2.10817e+07	6807648	3.09677
F1PDH5	Apolipoprotein A5	APOA5	3	2	690894	2759275	2458730	1196415	606110	453339	692582	568101	0.100456	1.77633e+06	580033	3.06246
F6USM4	Mannan binding lectin serine peptidase 2	MASP2	12	13	312947100	437339400	913903400	627109300	157903900	195020400	257442800	207773300	0.0447983	572824800	204535100	2.80062
A0A5F4CAX8	Elongation factor 1-alpha	-	2	2	512118	3625347	5116370	3035356	152691	46387.6	1802917	2525432	0.112378	3.0723e+06	1.13186e+06	2.71439
Q28295	von Willebrand factor	VWF	37	19	12146170	212038700	33629360	37984930	18268430	21613560	20200700	49094180	0.404592	73949790	2.72942e+07	2.70936
Q95MP7	Ferritin heavy chain	FTH1	2	3	139248	451730	1787839	147602	3634.08	63452.3	874216	0	0.117642	631605	235326	2.68396
E2QZ98	Angiopoietin like 3	ANGPTL3	10	9	23597200	56217590	47020580	15741000	15657680	18891570	12238580	8222498	0.0755766	3.56441e+07	13752582	2.59181
Q28260	Vascular cell adhesion protein 1	VCAM1	12	13	61538430	86801280	73989440	113329600	19687280	29523750	37170760	43239580	0.0064905	8.39147e+07	3.24053e+07	2.58953
A0A5F4DGD5	Ig-like domain-containing protein	-	2	2	681592300	93868500	37743060	180508800	101937300	50443370	68098420	163836500	0.365559	248428165	9.60789e+07	2.58567
E2RNL2	Insulin like growth factor binding protein 7	IGFBP7	3	5	6378667	5433573	6351977	6401033	2646578	1314249	3002792	2548851	0.000168333	6.14131e+06	2.37812e+06	2.58243
A0A5F4CA66	V-set and immunoglobulin domain containing 4	VSIG4	3	3	7087957	10987350	24157920	8149311	2829727	5176151	4605008	7083733	0.156752	1.25956e+07	4.92365e+06	2.55819
A0A5F4CYW8	Cathepsin B	CTSB	7	6	6144034	44193080	17233210	8969039	6249517	5859678	9662241	8164957	0.288618	1.91348e+07	7.4841e+06	2.55673
A0A5F4CSF0	Ig-like domain-containing protein	-	6	7	22064820	4866639	597435	50753420	7327268	4703323	1694876	16936480	0.239764	1.95706e+07	7.66549e+06	2.55308
F1PVR5	Uncharacterized protein	-	4	5	5318732	11647880	28362280	9707433	5068209	3984162	7341183	5410433	0.162059	1.37591e+07	5.451e+06	2.52414
F1PBL4	Fibrinogen alpha chain	FGA	13	13	174643800	860136600	337430900	264294800	87769980	127492300	257219000	195354700	0.235234	409126525	166958995	2.45046
P56595	Apolipoprotein C-I	APOC1	2	4	440662300	2137530000	3870071000	223457300	446401800	604131900	1462200000	244751500	0.201375	1667930150	689371300	2.41949
A0A5F4CAF2	BPI fold containing family B member 1	BPIFB1	3	5	114130	1366764	9643227	2754873	129956	391113	2211447	3141893	0.354763	3.46975e+06	1.4686e+06	2.36262
F1PGY1	Heat shock protein 90 alpha family class A member 1	HSP90AA1	7	6	2366193	8142460	5810775	3481410	3124613	1816482	2087960	1420991	0.152125	4.95021e+06	2.11251e+06	2.34328
E2QWB2	Plastin 1	PLS1	2	2	7878454	8654834	16564280	2640500	4645355	2751787	3550567	4564762	0.202489	8934517	3.87812e+06	2.30383
E2R5R9	UTP--glucose-1-phosphate uridylyltransferase	UGP2	7	4	3021667	11143000	6177184	1421540	3534794	1285722	2275152	2695976	0.326299	5.44085e+06	2447911	2.22265
F1PCE5	Serpin family A member 1	SERPINA1	6	6	1436595000	314815000	1153991000	443408300	841511900	168812500	381245200	122344500	0.0462393	837202325	378478525	2.21202
J9P9J6	Uncharacterized protein	-	6	6	24901140000	19154360000	19854820000	18760520000	10677530000	6117237000	6245628000	14347570000	0.0163626	20667710000	9346991250	2.21116
J9NRH5	Tyrosine 3-monooxygenase/tryptophan 5-monooxygenase activation protein gamma	YWHAG	3	4	929987	2973363	2952417	1340578	1567791	262577	1664150	253770	0.203536	2.04909e+06	937072	2.18669
E2R8K8	Uncharacterized protein	LOC490399	9	9	215761900	163223200	322506300	42168220	185105700	71641630	58335320	27770490	0.177693	185914905	85713285	2.16903
A0A5F4C4W3	Uncharacterized protein	-	2	3	591234	2582984	10061180	5421874	1426207	549528	3259008	3379656	0.210839	4.66432e+06	2.1536e+06	2.16582
A0A5F4DC46	Endostatin domain-containing protein	-	2	2	4875555	5334992	6936292	4782317	2708425	2230452	3217357	2104910	0.00302179	5482289	2565286	2.13711
F1PBT3	Fructose-bisphosphate aldolase	ALDOA	2	5	4607537	7162795	11787730	5886665	3422243	280543	6098245	4149327	0.0718749	7.36118e+06	3.48759e+06	2.11068
E2RLS3	Heat shock protein 90 alpha family class B member 1	HSP90AB1	6	7	1060652	2366268	3134330	3373720	689804	866302	865823	2301247	0.0464092	2.48374e+06	1.18079e+06	2.10345
P25473	Clusterin	CLU	14	14	2137915000	5910764000	3559217000	1475657000	1399655000	1250303000	1912817000	1689352000	0.203892	3270888250	1563031750	2.09266
A0A5F4D2Z7	Peptidyl-prolyl cis-trans isomerase	CSNK1G1	3	4	5130524	5249219	12117570	5922282	2547902	2419912	4256682	4907058	0.0954086	7.1049e+06	3.53289e+06	2.01107
F1PXX1	EH domain containing 3	EHD3	3	7	1303478	1429617	7197925	4757122	774054	567722	4109875	2224263	0.0674818	3.67204e+06	1.91898e+06	1.91354
A0A5F4CBH6	Ig-like domain-containing protein	-	4	4	12951010000	3620760000	478814400	2814930000	5656220000	1160471000	766829600	2867909000	0.27363	4966378600	2612857400	1.90075
F1PAL5	Angiotensinogen	AGT	13	14	738074400	1536221000	862411900	499131000	398555400	390463500	318977700	840274700	0.262493	908959575	487067825	1.86619
A0A5F4D5V1	Fibulin-1	FBLN1	7	9	19534	6204462	5062275	2064752	544638	1603555	4382820	721925	0.258413	3.33776e+06	1.81323e+06	1.84077
P33703	Beta-2-glycoprotein 1	APOH	11	11	6178351000	12607550000	15871140000	5044553000	4729042000	3451711000	11053280000	2877326000	0.0860241	9925398500	5527839750	1.79553
E2RLF1	Prosaposin	PSAP	10	5	3931439	32549770	8501841	4851429	6452311	8877864	5101959	7558566	0.4455	1.24586e+07	6997675	1.78039
A0A5F4C884	Fibulin 5	FBLN5	3	2	2774373	4818616	1917565	4931909	803978	1862985	3771406	1876604	0.276612	3.61062e+06	2.07874e+06	1.73692
P62490	Ras-related protein Rab-11A	RAB11A	3	4	43045.7	163195	5280637	3245014	0	49006.7	1694199	3290302	0.374254	2.18297e+06	1.25838e+06	1.73475
F1PKR3	Vinculin	VCL	22	26	28577240	83782330	90701990	60983590	24943640	15012060	44724950	68056490	0.216246	6.60113e+07	38184285	1.72876
F1PIC7	Heat shock protein family A (Hsp70) member 5	HSPA5	12	12	32223910	58727660	57021320	60382350	26984010	25746370	43790830	24203450	0.0619191	52088810	30181165	1.72587
L7N0F1	Ig-like domain-containing protein	LOC100687054	7	8	74337870	35044440	30336670	26922700	25048280	25266740	33935660	12815770	0.220738	41660420	2.42666e+07	1.71678
J9NZT2	Ig-like domain-containing protein	-	5	5	1101297000	643675800	1658754000	363678500	553308800	370958600	879057800	435857200	0.128709	941851325	559795600	1.68249
J9NST4	SelP_N domain-containing protein	SELENOP	2	4	711963900	666153100	835014100	454031900	426987300	326503900	543585200	302652100	0.00705366	666790750	399932125	1.66726
A0A5F4C5K5	RAP1B, member of RAS oncogene family	RAP1B	4	4	5193160	14015290	31268340	10769910	2769549	3420455	24336470	6448437	0.0415584	15311675	9.24373e+06	1.65644
F1PIL9	Interleukin 1 receptor accessory protein	IL1RAP	2	3	2671933	756002	6458860	3206720	1486420	1370017	3321554	1763471	0.191984	3.27338e+06	1.98537e+06	1.64875
P49822	Albumin	ALB	29	29	25145110000	17671540000	437796800	385125100	19251680000	6711144000	301658800	340451200	0.202469	10909892975	6651233500	1.64028
A0A5F4DCJ3	WD repeat domain 1	WDR1	2	3	1100052	2024084	3535850	2465526	270340	184712	2655703	2474679	0.101025	2281378	1.39636e+06	1.63381
Q28262	Platelet-activating factor acetylhydrolase	PLA2G7	13	17	45659150	49565390	167802400	17791950	19318910	28045190	51631010	73051290	0.494478	7.02047e+07	43011600	1.63223
A0A5F4CPH1	Uncharacterized protein	CANT1	10	10	263695400	253550300	192513000	632704400	311667400	74968100	139344200	304646400	0.213203	335615775	207656525	1.61621
A0A5F4BS25	Transketolase	TKT	6	7	3733108	13867960	14224580	7140142	6197776	3709065	7694002	6728364	0.291495	9.74145e+06	6.0823e+06	1.60161
A0A5F4CUI4	Ectonucleotide pyrophosphatase/phosphodiesterase 2	ENPP2	10	8	297701900	124074200	34121610	25376120	159093200	86481840	37157410	23062760	0.273899	1.20318e+08	7.64488e+07	1.57384
A0A5F4D9G5	Joining chain of multimeric IgA and IgM	JCHAIN	5	4	15304500000	4868114000	4024859000	4503935000	7641837000	2809342000	2952319000	4850188000	0.233299	7175352000	4563421500	1.57236
F1PY69	Follistatin like 1	FSTL1	2	2	1394880	6154843	2019822	2746526	1052563	1845126	1710553	3234670	0.376979	3.07902e+06	1960728	1.57034
J9NYN4	Uncharacterized protein	TGOLN2	2	2	1241509	1158343	655180	336150	509904	637287	758951	254849	0.208834	847796	540248	1.56927
A0A5F4BXT7	Tropomyosin 2	TPM2	2	3	1728591	5039659	8859265	2950511	377121	440272	7969325	3061523	0.19732	4.64451e+06	2.96206e+06	1.568
A0A5F4BVY6	Tyrosine 3-monooxygenase/tryptophan 5-monooxygenase activation protein epsilon	YWHAE	4	5	2018279	8312764	5817472	2649637	4111460	1841050	3137715	2919078	0.431162	4699538	3.00233e+06	1.5653
F1PHD0	Carboxyl ester lipase	CEL	7	5	13171320	40969860	7943284	17675730	17982340	10956920	17419170	4951681	0.487332	1.994e+07	1.28275e+07	1.55447
A0A5F4BY69	Collagen type XII alpha 1 chain	COL12A1	9	7	5403244	10990910	6304265	6572050	4821919	3671936	5015167	5341222	0.197644	7.31762e+06	4712561	1.55279
A0A5F4DCY9	Ig-like domain-containing protein	-	4	3	2761063000	531280300	13634710	498149900	1113810000	842181100	90055200	407012500	0.502331	9.51032e+08	613264700	1.55077
A0A5F4C493	Ig-like domain-containing protein	-	4	3	560381300	200086600	18842970	135021100	239245800	155769700	29656690	172269700	0.406441	2.28583e+08	1.49235e+08	1.53169
J9NYY8	Ig-like domain-containing protein	-	7	7	4088542000	2043951000	150785	2856962	2470442000	1545934000	857459	4283124	0.260265	1.53388e+09	1.00538e+09	1.52567
E2RMF9	Serpin family A member 5	SERPINA5	15	15	665879600	460521600	755517300	512809600	397085100	304443800	626568400	249935600	0.0108995	598682025	394508225	1.51754
E2QZQ1	Transferrin	TF	19	21	174482800	237231100	369091400	149243300	137379900	110264500	247417100	124817500	0.0647992	232512150	154969750	1.50037
A0A5F4C8G1	Ras suppressor protein 1	RSU1	2	3	1282243	2450596	5083546	266015	1139287	837720	3549788	567988	0.221899	2.2706e+06	1.5237e+06	1.49019
E2RGB0	Apolipoprotein C4	APOC4	2	2	12081370	16459180	79623020	9824340	15197550	14110780	44291790	5902748	0.349569	2.9497e+07	19875717	1.48407
F1PGX1	Desmoglein-3	DSG2	2	2	912094	1535095	537521	682325	605405	385907	846187	634438	0.406605	916759	617984	1.48347
A0A5F4CJA9	Uncharacterized protein	ARF3	2	2	907512	2159226	2524448	500664	896937	648508	1389198	1182340	0.400381	1.52296e+06	1.02925e+06	1.47969
A0A5F4D5I3	Ig-like domain-containing protein	-	4	4	3615048000	1013042000	142085200	1257388000	1300213000	1071034000	353406100	1363194000	0.485247	1506890800	1021961775	1.47451
Q6QNF3	Platelet-derived growth factor receptor beta	PDGFRB	7	7	26729540	29656040	25077480	22358640	19572230	14683560	21447280	15175080	0.041297	25955425	1.77195e+07	1.46479
F1PSC2	Talin 1	TLN1	14	29	7693503	18060270	64914210	11201550	2476824	1750466	52848360	12476470	0.12778	2.54674e+07	17388030	1.46465
F1PHN8	Serpin family A member 4	SERPINA4	6	6	569491800	599095900	811480200	468747000	443685900	285542900	658598400	297375200	0.019869	612203725	421300600	1.45313
J9NUI6	Alpha-1-microglobulin/bikunin precursor	AMBP	7	9	769084300	1332301000	278630900	585342800	607787100	555023500	427041700	469178500	0.331085	741339750	514757700	1.44017
A0A5F4BRJ6	Kininogen 1	KNG1	14	14	13248950	7331992	94119800	95710990	9642656	10601740	83728350	42160580	0.298238	52602933	3.65333e+07	1.43986
E2RE31	Immunoglobulin heavy constant mu	IGHM	10	13	192244300000	36417310000	13289790000	27397490000	104284800000	24864100000	21651710000	37978880000	0.448227	67337222500	47194872500	1.42679
A0A5F4BRW4	Secreted phosphoprotein 1	SPP1	2	3	1597035	1794638	5878166	1575849	1216778	1031062	3959884	1507851	0.148446	2711422	1.92889e+06	1.40569
F1P8V0	Phospholipid transfer protein	PLTP	11	15	191950700	206502900	265526300	75792170	197973000	121123700	109607600	102509700	0.305553	1.84943e+08	132803500	1.39261
E2R0D2	Scavenger receptor cysteine rich family member with 5 domains	SSC5D	2	2	1145834	951484	743005	33645.3	967756	533240	406269	163558	0.195578	718492	517706	1.38784
A0A5F4DJC7	Ig-like domain-containing protein	-	4	4	240585000	67323540	35338670	120957600	73819200	86059670	48487830	128829400	0.531791	1.16051e+08	84299025	1.37666
A0A5F4C793	Insulin like growth factor 2 receptor	IGF2R	2	3	466848	500083	1462015	1412335	222214	401130	1113364	1066206	0.02154	960320	700729	1.37046
O18733	Matrix metalloproteinase-9	MMP9	7	6	20513120	6710230	9683046	6199252	5840973	3872065	5360916	16422900	0.609525	10776412	7.87421e+06	1.36857
F1PIG0	Transforming growth factor beta receptor 3	TGFBR3	2	4	3810092	3981587	5449214	9644498	1311543	2848953	4099357	8536103	0.0191468	5.72135e+06	4198989	1.36255
A0A5F4C5C9	Serpin family G member 1	SERPING1	7	8	2537040000	5041120000	3672602000	2696601000	2379913000	2116219000	3425051000	2390693000	0.269536	3486840750	2577969000	1.35255
F6UYJ9	Calreticulin	CALR	4	4	9189091	19125520	11696330	10776490	9380833	10228570	10943290	7028649	0.204913	1.26969e+07	9.39534e+06	1.3514
E2QW61	Lipopolysaccharide binding protein	LBP	8	9	196492300	1794689000	1399621000	744319500	226149600	564004700	89771280	2204254000	0.713583	1033780450	771044895	1.34075
J9NY02	Ig-like domain-containing protein	-	4	5	70235650	60262410	129910300	61791510	48118810	36167230	134108000	22572670	0.109723	8.055e+07	6.02417e+07	1.33711
A0A5F4C1H3	Cathepsin Z	CTSZ	3	4	4263680	6167622	7821294	2908738	3418424	2132010	9912820	599070	0.398393	5.29033e+06	4.01558e+06	1.31745
E2RLN1	Serpin family D member 1	SERPIND1	12	14	962404000	1188481000	1282961000	833788300	816553100	570777500	1045834000	810103900	0.139697	1066908575	810817125	1.31584
F1PXD6	Proteoglycan 4	PRG4	5	7	66346480	120329200	97864010	120023600	32094920	62149140	21010980	193919900	0.530506	1.01141e+08	77293735	1.30853
J9NSQ1	Ig-like domain-containing protein	-	8	8	12572970000	6181296000	1766688000	2957556000	7170301000	2966252000	3079124000	4799376000	0.494314	5869627500	4503763250	1.30327
P41148	Endoplasmin	HSP90B1	8	11	4190044	5044342	11625240	16045540	5204290	3715562	8043094	11379800	0.188032	9.22629e+06	7.08569e+06	1.3021
A0A5F4BQI1	Actin-related protein 2/3 complex subunit 4	ARPC4	3	3	6506449	7951242	9070976	9624156	6486861	3054536	7403405	8556014	0.166364	8.28821e+06	6375204	1.30007
A0A5F4C611	Pyruvate kinase	PKM	3	8	1668019	1733202	10176160	14582030	2275914	200762	7282578	11922080	0.135985	7.03985e+06	5.42033e+06	1.29879
F1PQ99	Mannan binding lectin serine peptidase 1	MASP1	10	12	19981920	19589600	33991930	45425680	16366950	16318360	32315850	27136880	0.182191	2.97473e+07	23034510	1.29142
F1PBL1	14_3_3 domain-containing protein	YWHAZ	6	7	2709163	5218297	38575560	9277757	2919908	2059647	29864900	8547423	0.219451	1.39452e+07	1.0848e+07	1.28551
A0A5F4CW44	Inter-alpha-trypsin inhibitor heavy chain 1	ITIH1	21	24	950512	3248647	5064654	49499850	441180	5915835	30940180	8419463	0.829701	1.46909e+07	1.14292e+07	1.28539
A0A5F4D6V1	Carboxypeptidase B2	CPB2	6	8	163401800	184119000	486072200	266989800	107451100	128955300	375715900	247984400	0.0496247	275145700	215026675	1.27959
A0A5F4C7T3	Procollagen C-endopeptidase enhancer	PCOLCE	3	3	27569640	14651580	2020516	3340668	16555190	13217940	3619591	3815224	0.433608	11895601	9.30199e+06	1.27882
P01785	Ig heavy chain V region MOO	-	2	2	32204600	3101419	6115571	32933160	13484600	2555301	29996840	12134970	0.722252	1.85887e+07	1.45429e+07	1.27819
F6UZV8	Calpain 1	CAPN1	6	4	3394837	3666812	3918132	3400104	3678417	1788501	2086844	3764340	0.310779	3.59497e+06	2.82953e+06	1.27052
A0A5F4C4Q1	Beta-2-microglobulin	B2M	2	2	21861250	21906800	29382140	20900170	10725580	16131350	31837590	15909820	0.180371	23512590	18651085	1.26066
O18840	Actin, cytoplasmic 1	ACTB	9	9	70062360	180130200	211173900	136412500	66653500	36188090	258278600	114073100	0.504321	149444740	1.18798e+08	1.25797
A0A5F4BYJ5	Uncharacterized protein	-	22	24	87733370000	66796800000	19838300	138107700	69766200000	53745000000	26625230	78288800	0.188499	38672029000	3.0904e+10	1.25136
P24409	Ras-related protein Rab-10	RAB10	3	3	64707.7	204795	7885732	2522406	122614	102371	3453296	4867532	0.731482	2.66941e+06	2.13645e+06	1.24946
P19540	Coagulation factor IX	F9	12	13	539761100	706123700	834530200	621457200	459339900	490068800	579185100	641929700	0.127011	675468050	542630875	1.2448
F1PW10	Transforming growth factor beta induced	TGFBI	11	12	72133050	43802950	61332630	119721400	31885660	33572840	64466530	108664600	0.208714	7.42475e+07	5.96474e+07	1.24477
F6UME0	Uncharacterized protein	LOC477699	42	45	4467038000	2385145000	4167237000	5620450000	5234267000	2164700000	3386699000	2597203000	0.385163	4159967500	3345717250	1.24337
A0A5F4BSR7	Ig-like domain-containing protein	-	4	4	3184948	0	17862570	37279560	1955904	506588	7861561	36721780	0.328102	1.45818e+07	1.17615e+07	1.23979
A0A5F4BYG2	Ig-like domain-containing protein	-	3	3	291994700	103512000	34220850	167068500	176181100	85579960	36603680	183514700	0.407146	1.49199e+08	120469860	1.23848
A0A5F4C9M6	Parvin beta	PARVB	2	4	2862026	1945516	7330084	1753143	2646270	1817294	5620648	1133806	0.16307	3.47269e+06	2.8045e+06	1.23826
E2R5U8	Transthyretin	TTR	4	4	1831122000	750350500	1689033000	539162900	1408145000	670382300	1615058000	196223600	0.083229	1202417100	972452225	1.23648
A0A5F4BPD7	Phospholipase A1 member A	PLA1A	2	2	16378670	10163060	9885420	10623780	12342750	9929868	8810057	7069925	0.0961185	1.17627e+07	9538150	1.23323
A0A5F4DAX5	Ig-like domain-containing protein	-	2	3	330397900	141012800	63876240	217985000	167945400	72489130	149783400	224541900	0.56016	188317985	1.5369e+08	1.22531
A0A5F4BY85	Glycosylphosphatidylinositol specific phospholipase D1	GPLD1	18	21	1177004000	1414147000	2253777000	496870600	1427993000	993994700	1527224000	462395200	0.35771	1335449650	1102901725	1.21085
A0A5F4CVJ2	Ig-like domain-containing protein	-	5	4	705478900	162637200	12214810	469064100	312923800	207008700	18952480	575799200	0.639978	3.37349e+08	278671045	1.21056
A0A5F4CFT1	Insulin like growth factor binding protein 2	IGFBP2	4	5	8349252	46956650	31981900	27040160	14169260	23536910	37637120	19839060	0.538836	2.8582e+07	2.37956e+07	1.20115
A0A5F4C6Q3	Amine oxidase	AOC3	3	2	8357947	1343825	544117	1663817	7239559	928597	308804	1488649	0.110849	2.97743e+06	2.4914e+06	1.19508
A0A5F4CED7	Retinol binding protein 4	RBP4	6	6	412604400	155614100	595625000	171163400	303648600	169548800	582955600	75512580	0.192307	333751725	282916395	1.17968
F1PG16	Uncharacterized protein	CD5L	9	10	11910100000	1775961000	2131128000	4559632000	6057831000	1672374000	3815007000	5813155000	0.694034	5094205250	4339591750	1.17389
F1PUI4	Serpin family E member 1	SERPINE1	6	6	38552230	12470860	48618700	11567100	15097910	15661380	51805230	12363980	0.57483	2.78022e+07	23732125	1.1715
A0A5F4CH33	Uncharacterized protein	-	6	11	27457630	11627360	18107710	16656670	11852000	2814804	7450996	41402480	0.797656	1.84623e+07	15880070	1.16261
F1PKW7	Tyrosine 3-monooxygenase/tryptophan 5-monooxygenase activation protein beta	YWHAB	3	3	2026126	2592246	3642923	3531233	2345093	1642993	4010438	2187923	0.42648	2948132	2.54661e+06	1.15767
E2R833	Leucine rich alpha-2-glycoprotein 1	LRG1	3	7	17874580	7293124	25013080	41781690	9710759	9511345	11540840	48735910	0.552997	2.29906e+07	1.98747e+07	1.15678
A0A5F4C5S4	Protein disulfide-isomerase	P4HB	3	3	826360	4048922	4791925	2537868	2324580	1527881	4506858	2209825	0.653215	3.05127e+06	2642286	1.15478
F1P8G0	Fibrinogen gamma chain	FGG	14	15	341970000	2356150000	621464100	1580860000	478987900	1143061000	207379900	2417161000	0.731168	1225111025	1061647450	1.15397
Q6EIY9	Keratin, type II cytoskeletal 1	KRT1	3	4	788153	160524	16137960	16566310	2449915	3545020	18178050	5049352	0.771725	8.41324e+06	7.30558e+06	1.15162
O97555	Rab GDP dissociation inhibitor alpha	GDI1	6	6	3404224	7707022	7792835	5545148	6733936	3009756	7014079	4547568	0.664558	6.11231e+06	5.32633e+06	1.14756
F1PBN7	ADAMTS like 2	ADAMTSL2	3	3	2148216	1323945	967313	2633956	2224072	2042823	567322	1330534	0.630627	1.76836e+06	1.54119e+06	1.1474
A0A5F4BQ38	Mannan binding lectin serine peptidase 1	MASP1	12	15	19651340	38376340	31504050	46645210	28857200	21457150	32090200	36345090	0.506049	34044235	29687410	1.14676
F1PNV5	Coagulation factor XI	F11	14	20	160121100	115817200	204738300	266400600	163162600	99891690	244333700	146176000	0.544146	186769300	1.63391e+08	1.14308
F1P7J4	Complement C5	C5	45	49	10556280000	10293020000	12733030000	9550419000	9293182000	7369068000	9014284000	12115050000	0.409674	10783187250	9447896000	1.14133
A0A5F4BT09	Tubulin alpha chain	LOC106557476	3	4	641431	2794406	10031180	4362943	726360	360048	9165221	5385127	0.511093	4.45749e+06	3.90919e+06	1.14026
A0A5F4BWZ6	Moesin	MSN	2	4	2074558	4664490	5202068	1022696	2733217	1893058	4635557	2280769	0.716568	3240953	2.88565e+06	1.12313
A0A5F4BR51	Actin related protein 3	ACTR3	4	3	4833384	4921270	4339205	7498242	6093259	1950534	4576474	6608337	0.561064	5.39803e+06	4807151	1.12292
A0A5F4DDH3	Prenylcysteine oxidase 1	PCYOX1	7	8	23861460	27845720	50799410	20618500	20643510	27946760	29746790	31775180	0.659689	3.07813e+07	27528060	1.11818
F1PQS2	Metalloproteinase inhibitor 1	TIMP1	4	4	28937030	21941200	34636430	28531600	12543600	14743110	27539210	48454780	0.754235	28511565	25820175	1.10424
F1PQ91	Insulin like growth factor binding protein 3	IGFBP3	2	3	68639490	35850470	33728720	51734060	73311060	26826180	45642910	27088950	0.632914	47488185	43217275	1.09882
E2QW90	Insulin like growth factor binding protein 4	IGFBP4	5	7	32252790	31629410	24627150	44950330	24864400	34789690	32004070	30242590	0.604917	33364920	3.04752e+07	1.09482
E2RPW3	Paraoxonase 3	PON3	8	9	768476500	967667900	641664800	303217500	897310700	517657700	708605900	338060600	0.708072	670256675	615408725	1.08912
F1Q1K9	Hyaluronan binding protein 2	HABP2	12	14	683426800	778415600	840167700	809055000	646375500	578290400	1051558000	604915100	0.597692	777766275	720284750	1.0798
E2QZ19	Serum albumin	AFP	8	10	66667190	34539970	25316760	38372380	44014730	45828350	27476900	37050310	0.738441	41224075	3.85926e+07	1.06819
P18649	Apolipoprotein E	APOE	8	11	2953175000	2474519000	11845390000	2377406000	2732071000	4898719000	4730912000	6041863000	0.905188	4912622500	4600891250	1.06775
Q6QNF4	Hepatocyte growth factor activator	HGFAC	7	9	44737620	66423450	76445480	57096740	49401690	35974360	106165400	38188240	0.797162	6.11758e+07	5.74324e+07	1.06518
J9NT12	Fibrinogen like 1	FGL1	2	3	8390440	15360120	13189380	31805310	6847961	13604410	2324105	41791190	0.822579	1.71863e+07	1.61419e+07	1.0647
F1PKI5	Ig-like domain-containing protein	-	6	7	28448760	5601371	6361350	17204400	12554080	10471220	7310866	23895860	0.880134	1.4404e+07	1.3558e+07	1.0624
E2QRR1	Exostosin glycosyltransferase 1	EXT1	2	2	2096243	1593701	624878	520924	2604154	1254605	540373	155694	0.752036	1.20894e+06	1.13871e+06	1.06168
F1PZR4	Amyloid beta precursor protein binding family B member 1	APBB1	9	9	4425212000	3458388000	3287355000	3492770000	4296151000	2200038000	4845334000	2488190000	0.764785	3665931250	3457428250	1.06031
F1PEN8	Carboxylic ester hydrolase	BCHE	6	5	2405533	8677908	5531211	4805835	3699198	4935420	7147546	4435452	0.822207	5.35512e+06	5054404	1.0595
Q9GLD3	Transferrin receptor protein 1	TFRC	9	8	29512760	10833930	18574600	9471369	23822850	12662750	11555770	16683260	0.801311	1.70982e+07	1.61812e+07	1.05667
Q28256	Platelet glycoprotein Ib alpha chain	GP1BA	3	5	22294460	14671610	27833490	21781920	10057070	10577090	42322070	19002640	0.850204	21645370	2.04897e+07	1.0564
A0A5F4D8U5	Actin beta like 2	ACTBL2	4	4	13685130	39839920	112793500	63596390	15142070	8482726	129089100	65940160	0.798607	57478735	54663514	1.0515
A0A5F4CLB9	Ig-like domain-containing protein	-	2	2	2556045	581275	288116	38735440	1940243	2221061	3695025	32588250	0.849504	1.05402e+07	1.01111e+07	1.04244
F1PDJ7	Ig-like domain-containing protein	AZGP1	5	7	21462850	11956850	17501720	14647750	11892980	14226300	22417530	14454140	0.851089	1.63923e+07	1.57477e+07	1.04093
E2R9D2	Coagulation factor XII	F12	8	8	320562500	257053600	296971300	257119700	258777000	234148100	340309200	254404700	0.649173	282926775	271909750	1.04052
F1PVC1	Actin alpha 1, skeletal muscle	ACTA1	8	8	11829710	31423660	44290330	28228130	12352050	8942706	61828370	28487960	0.907203	2.8943e+07	2.79028e+07	1.03728
A0A5F4CL79	Biotinidase	BTD	8	11	73505950	62417000	112446100	58639970	79067300	63891110	121552900	31605070	0.763116	76752255	74029095	1.03678
F1PHP1	Thioredoxin domain containing 5	TXNDC5	2	3	854597	157741	547872	1660239	270432	372785	715620	1751652	0.89262	805112	777622	1.03535
E2RQ71	Apolipoprotein M	APOM	4	4	108701300	161456100	259306600	77791400	174179600	105134100	214282600	96275280	0.888512	151813850	147467895	1.02947
E2QW82	Matrix metallopeptidase 19	MMP19	9	11	97547330	92612590	55007300	60856570	71530180	99346550	50937420	75697780	0.825575	7.65059e+07	7.4378e+07	1.02861
Q28278	Vitamin K-dependent protein C	PROC	6	7	53727070	26168620	70718430	45207550	56404430	45571450	53053180	36146510	0.894067	4.89554e+07	4.77939e+07	1.0243
E2R5W6	GC vitamin D binding protein	GC	11	12	771611500	696235700	795960100	614819700	553153300	505089300	1174505000	579332700	0.911506	719656750	703020075	1.02366
E2RBR6	Proteasome subunit beta	PSMB4	2	3	19046610	21963910	21796990	18263230	27680620	14604220	15748920	21207430	0.911763	20267685	1.98103e+07	1.02309
J9P430	Transferrin	TF	23	28	1259488000	1235193000	1609789000	639287900	1359535000	836592500	1408609000	1069112000	0.929143	1185939475	1168462125	1.01496
A0A5F4D0B9	EGF containing fibulin extracellular matrix protein 1	EFEMP1	9	11	24983300	64820770	40563260	44808760	30468690	29671150	48598950	63946270	0.961503	4.3794e+07	43171265	1.01443
J9P028	Glutathione peroxidase	GPX3	5	6	1403684000	1574998000	2223999000	1608570000	1287205000	1047127000	2476487000	1949395000	0.952725	1702812750	1690053500	1.00755
A0A5F4C2R6	Ig-like domain-containing protein	-	3	4	86714890	21832560	2987946	46801010	57854380	34226410	6282540	59383450	0.988959	3.95841e+07	39436695	1.00374
F1P8Z5	Apolipoprotein B	APOB	139	156	5186806000	10806180000	21163810000	6100790000	6663857000	12862130000	8376605000	15206980000	0.994074	10814396500	10777393000	1.00343
F1PKL6	Ig-like domain-containing protein	-	2	2	211955300	60726950	139829400	180076100	92008020	99256710	145060300	254915900	0.994153	1.48147e+08	1.4781e+08	1.00228
O18806	Coagulation factor VIII	F8	6	14	1033870	1964580	14860590	41885490	3198517	3177316	28743390	24594970	0.999134	1.49361e+07	1.49285e+07	1.00051
F1PMK7	Matrix metallopeptidase 2	MMP2	2	3	2529153	1057971	2294229	4324157	2000269	1456056	3456296	3315211	0.991518	2.55138e+06	2556958	0.997818
E2QZN8	Pentraxin 3	PTX3	5	6	11452640	11185070	1529238	29210560	8033077	11577530	7091920	26841650	0.984749	13344377	1.3386e+07	0.996887
A0A5F4C8H6	Uncharacterized protein	FBN1	11	12	1857293	3828917	3585157	10232920	2789918	3193429	5202639	8384040	0.984519	4.87607e+06	4.89251e+06	0.996641
A0A5F4D3H0	Coagulation factor X	F10	5	5	64562790	17326240	53001250	61481770	65354380	48076980	37896110	46098750	0.982135	4.9093e+07	49356555	0.99466
A0A5F4CA69	Exostosin glycosyltransferase 2	EXT2	3	7	2189973	1040957	2579872	4359821	2055691	1462712	3577674	3142228	0.973653	2.54266e+06	2.55958e+06	0.993389
A0A5F4CRA0	Collectin subfamily member 10	COLEC10	3	4	12952160	12071770	17659170	32143910	15296200	14042760	21903530	24216020	0.957688	1.87068e+07	1.88646e+07	0.991631
A0A5F4D2S0	Keratin 3	KRT3	2	3	1688023	131813	8938249	12316490	3493476	4295024	10791650	4703849	0.985275	5.76864e+06	5.821e+06	0.991006
F1PH61	Ig-like domain-containing protein	-	4	3	146993200	232306900	29375110	61414370	60273130	328887900	53627530	35437910	0.961514	117522395	1.19557e+08	0.982985
F1PQ10	Integral membrane protein 2B	ITM2B	2	2	38171	335678	183920	304908	153646	44080.6	220938	461084	0.969155	215669	219937	0.980595
F1PCE2	Exostosin like glycosyltransferase 2	EXTL2	3	4	14239740	8675203	10037960	8824259	13664520	7460254	15582030	5897773	0.917901	1.04443e+07	1.06511e+07	0.980579
A0A0B4J198	Adiponectin D	EIF4A2	7	7	1146877000	3390725000	867856600	687936300	767739400	1123908000	3189700000	1132950000	0.976657	1523348725	1553574350	0.980544
L7N0I7	Tubulin beta chain	TUBB4B	8	9	96246.7	187257	17010390	3569223	173678	52219.5	16653690	4431236	0.701484	5.21578e+06	5.32771e+06	0.978992
A0A5F4DEH1	Ribonuclease A family member 4	RNASE4	4	4	21676940	13092700	45016460	36754860	18605340	21314740	48799680	30914240	0.824764	29135240	29908500	0.974146
E2RNG3	Carboxypeptidase N subunit 1	CPN1	5	6	11918640	23065190	15703250	26086320	16906440	17588310	17046490	27284950	0.829092	19193350	1.97065e+07	0.973958
A0A5F4D5S2	Uncharacterized protein	-	55	61	29597060000	51509050000	38313520000	40936540000	41990390000	38101170000	47507860000	37716500000	0.847792	40089042500	41328980000	0.969998
A0A5F4DBL7	LDL receptor related protein 1	LRP1	4	5	187237700	77346830	1745334	2191997	186908200	83937850	3599783	2535495	0.268314	6.71305e+07	69245332	0.969458
A0A5F4BVD1	Uncharacterized protein	-	8	9	2529203000	2661620000	5133583000	4249211000	1474118000	683363800	10155970000	2755152000	0.944728	3643404250	3767150950	0.967151
E2RJC2	Complement C1q C chain	C1QC	6	6	885231300	885204100	1866908000	1427212000	1038686000	731297000	2348340000	1160808000	0.770365	1266138850	1319782750	0.959354
P12278	Apolipoprotein C-II	APOC2	2	2	208944	5417209	87673480	30432350	664836	1407238	75979640	51105140	0.85695	3.0933e+07	3.22892e+07	0.957998
E2R4V3	Serpin family F member 2	SERPINF2	14	16	868245400	517147500	698833500	906424500	775557700	579659700	763336800	1014465000	0.478052	747662725	783254800	0.954559
A0A5F4C5L9	Nidogen 1	NID1	12	15	40613880	45168160	42309290	49752130	25814420	30901680	56812470	73388780	0.833139	44460865	4.67293e+07	0.951455
F1PDJ5	Apolipoprotein A-I	APOA1	24	31	349029300000	355080100000	44875080000	16249370000	545215800000	192934900000	57964950000	12896300000	0.890788	191308462500	202252987500	0.945887
J9PAA4	Carboxypeptidase N subunit 2	CPN2	9	10	83991130	139527900	101097800	161971400	82131320	84677630	108367000	240307200	0.80896	1.21647e+08	1.28871e+08	0.943946
F1Q2J4	Notch receptor 3	NOTCH3	3	3	8254564	8808084	3082144	3448518	9492597	8396919	4532380	2731018	0.533748	5.89833e+06	6.28823e+06	0.937995
A0A5F4CIL5	TIMP metallopeptidase inhibitor 3	TIMP3	6	6	28586160	8542141	24162320	23538430	11300940	20607210	32593620	26468660	0.829719	2.12073e+07	2.27426e+07	0.93249
A0A5F4BS96	Complement C1s	C1S	18	19	2564650000	2631112000	2939266000	2323426000	2778348000	2337423000	3949077000	2155526000	0.562772	2614613500	2805093500	0.932095
E2R886	Kininogen 1	KNG1	17	18	1537855000	1210633000	1709793000	1371686000	1738399000	794188000	2321524000	1416294000	0.639981	1457491750	1567601250	0.929759
F1PUB5	Proteasome endopeptidase complex	PSMA7	4	5	37813110	33920280	53542510	53827090	43833350	28797890	45345550	75544680	0.631143	4.47757e+07	4.83804e+07	0.925494
A0A5F4D9Y6	Insulin like growth factor binding protein acid labile subunit	IGFALS	13	14	324132200	83587170	154558100	203374400	396193200	126028700	211249100	105043700	0.674687	1.91413e+08	209628675	0.913105
F1PA63	Solute carrier family 12 member 4	SLC12A4	6	5	35860310	40402710	32503670	22280710	28066010	33822510	24427550	58288650	0.775754	32761850	36151180	0.906246
A0A5F4C477	Fibulin-1	FBLN1	10	11	35151070	101890800	43159560	42796360	42923550	46851540	65235300	91083610	0.80944	5.57494e+07	61523500	0.906149
E2RPC6	Proteasome subunit beta	PSMB7	3	4	9719634	18880040	18188690	10737100	28672540	11686290	14895180	8415646	0.811452	14381366	15917414	0.903499
A0A5F4C236	Golgi membrane protein 1	GOLM1	6	7	49725260	39020630	35698380	53232430	40956630	40760630	64427540	50951740	0.597463	44419175	49274135	0.90147
A0A5F4CM58	Coagulation factor X	F10	12	12	1301039000	823994000	905557100	1104048000	1413883000	1041962000	1322190000	809474400	0.504736	1033659525	1146877350	0.901282
A0A5F4DIQ4	Superoxide dismutase [Cu-Zn]	SOD3	2	4	4776152	1855224	5527933	5068092	4202378	2765614	7495575	4720369	0.468671	4.30685e+06	4795984	0.898012
A0A5F4CFZ9	Cathelicidin antimicrobial peptide	CAMP	3	4	11434330	3319975	7566562	7293645	15363950	2106196	2968757	12560820	0.736261	7403628	8.24993e+06	0.897417
A0A5F4DBY9	Complement C1q B chain	C1QB	3	4	581516000	663912900	361894000	555928500	681343900	573779700	573340200	586490500	0.392644	540812850	603738575	0.895773
F1P903	Complement C1r	C1R	17	19	1572005000	1404939000	1899469000	1280653000	1702252000	1303054000	2357086000	1519056000	0.217419	1539266500	1720362000	0.894734
E2QUV3	Alpha 2-HS glycoprotein	AHSG	4	5	1615175000	2308201000	1230185000	1214686000	2148301000	1606276000	2523710000	859428600	0.697759	1592061750	1784428900	0.892197
A0A5F4BPU9	Protein tyrosine phosphatase receptor type F	PTPRF	9	8	5618914	16083400	3379496	2841748	8652629	10938680	9134390	2771517	0.727844	6.98089e+06	7874304	0.886541
A0A5F4CSD5	Ig-like domain-containing protein	-	4	5	1853066000	662913600	479430900	1545499000	784476400	707949500	767586000	2869704000	0.783932	1135227375	1282428975	0.885217
E2RK64	Fermitin family member 3	FERMT3	2	7	100510	1367566	29849130	26160980	103238	95538.6	37416310	27323200	0.412504	1.43695e+07	1.62346e+07	0.88512
A0A5F4C0D1	Complement C1q A chain	C1QA	6	6	155575200	413015900	585482900	372305100	302906700	406079500	754830700	269015400	0.484178	381594775	433208075	0.880858
A0A5F4BZM5	Ceruloplasmin	CP	29	29	5549869000	4359721000	7095619000	5438706000	5492993000	4438038000	8109013000	7669391000	0.21984	5610978750	6427358750	0.872984
A0A5F4CAL0	Complement C7	C7	20	25	1737544000	1277378000	1186225000	1448938000	1634223000	1181831000	2055262000	1607401000	0.432086	1412521250	1619679250	0.872099
E2RH18	Complement factor properdin	CFP	7	7	267492700	113097600	122886800	161097700	208295900	157359100	144629300	260579000	0.478684	166143700	192715825	0.862118
A0A5F4C2A2	Agrin	AGRN	3	2	1224609	495370	481738	201696	396586	1356997	399545	649693	0.801985	600853	700705	0.857498
A0A5F4CGT3	Filamin A	FLNA	9	27	7352298	10444390	40167400	14969020	2795876	2358707	63934340	16229200	0.694408	18233277	2.13295e+07	0.854837
E2R3R2	Proteasome subunit beta	PSMB5	6	6	20182170	17687240	27632550	26431280	37251770	16521470	14689130	39715970	0.597347	22983310	27044585	0.84983
E2R4H4	Proteasome subunit alpha type	PSMA5	7	7	38662450	39713960	52284370	49917980	62619290	36421910	38405590	75313860	0.473726	45144690	5.31902e+07	0.848741
E2RES2	Serpin family C member 1	SERPINC1	17	18	4858673000	3625566000	4235135000	3569525000	4124477000	3076366000	6741926000	5280689000	0.432541	4072224750	4805864500	0.847345
A0A5F4BW09	Ig-like domain-containing protein	-	2	3	48899550	110301100	47595410	86167360	26002790	114528700	101328500	104507100	0.463994	73240855	8.65918e+07	0.845818
F1PHS2	Serpin family A member 11	SERPINA11	3	5	1438625	474446	4432842	5507583	1839394	1304724	6279437	4612700	0.407464	2.96337e+06	3.50906e+06	0.844491
E2RRM2	Prothrombin	F2	24	25	8928117000	8679938000	9269967000	7957154000	10717730000	7123784000	13881550000	9540819000	0.292089	8708794000	10315970750	0.844205
E2R7A3	Complement factor I	CFI	14	18	3846324000	2821620000	3323582000	3460325000	3784742000	3237175000	4193280000	4724600000	0.118198	3362962750	3984949250	0.843916
A0A5F4CR45	Complement C2	C2	21	25	287890700	418923900	369459500	411270100	360010700	463332300	442590200	523287600	0.012275	371886050	447305200	0.831392
J9NWG4	C-type lectin domain-containing protein	MBL2	5	5	468620400	454768300	547050700	495792700	604502100	430063400	765572800	593698900	0.12495	491558025	598459300	0.821373
E2RMN2	Proteasome subunit alpha type	PSMA6	10	8	72153240	84275740	68660600	70508090	138397300	62477540	53673770	105554500	0.497848	7.38994e+07	9.00258e+07	0.82087
E2QX17	Proteasome subunit beta	PSMB3	2	2	3553566	2648121	5217478	4475919	5937608	3256393	3610276	6562402	0.411407	3973771	4.84167e+06	0.820744
E2RKR4	Proteasome subunit alpha type	PSMA3	5	4	44859160	44884640	36300390	35857080	76065780	42053370	32557210	47623170	0.34712	4.04753e+07	4.95749e+07	0.816448
J9P346	SCY domain-containing protein	PPBP	3	3	350380100	164128200	181909500	181870700	247209700	176017100	261971400	392355200	0.502579	219572125	269388350	0.815077
P01784	Ig heavy chain V region GOM	-	4	4	49893370	13768540	86326640	226161000	11197620	16375450	139518100	298246900	0.439286	9.40374e+07	1.16335e+08	0.808336
J9NT23	Calpain small subunit 1	CAPNS1	3	3	3231003	7676316	6402249	3805786	9885930	8172832	5151177	2963241	0.540321	5.27884e+06	6543295	0.806755
Q28284	CD44 antigen (Fragment)	CD44	2	2	10707530	12004570	10405100	12623970	14418740	11944160	17640770	12714660	0.211344	1.14353e+07	1.41796e+07	0.806462
A0A5F4CZY7	Proteasome subunit alpha type	PSMA1	4	4	18103630	20687440	23390550	22726630	35482090	16981450	20483930	32813220	0.385287	2.12271e+07	2.64402e+07	0.802834
F1Q421	Plasminogen	PLG	35	38	9606768000	8621581000	11364710000	7823604000	11899480000	8309643000	18230210000	8850292000	0.21158	9354165750	11822406250	0.791224
E2R8A7	Collectin subfamily member 11	COLEC11	3	4	22606740	22683900	15798420	40930690	29619270	24385420	39052430	36564880	0.328422	2.55049e+07	32405500	0.787056
E2R0B6	Proteasome subunit beta	PSMB6	2	3	17210490	23443800	21149410	18682100	39068220	19843270	20964850	22811000	0.39917	20121450	25671835	0.783795
A0A5F4C710	Heparan sulfate proteoglycan 2	HSPG2	7	7	8181011	5080231	2962857	4653303	9395140	6758624	6048400	4435715	0.124765	5.21935e+06	6.65947e+06	0.783749
E2RS75	Uncharacterized protein	CFB	18	20	2189642000	2366006000	3408746000	3461161000	3450726000	2967959000	4426320000	3750112000	0.0350555	2856388750	3648779250	0.782834
F1Q418	Inter-alpha-trypsin inhibitor heavy chain 1	ITIH1	25	29	2492100000	2301904000	1350757000	1474271000	3546149000	2151837000	2735859000	1321813000	0.275433	1904758000	2438914500	0.780986
E2QW34	Proteasome subunit beta	PSMB2	3	5	25491950	32386570	52666530	53033550	45539090	28152490	49380700	86538550	0.301167	40894650	5.24027e+07	0.780392
A0A5F4BT31	Neural EGFL like 2	NELL2	4	2	4347985	4365603	1800090	2566523	2773447	5500815	6017421	2476109	0.508051	3.27005e+06	4191948	0.780079
F1PR54	Uncharacterized protein	LTF	20	23	343096700	151950700	172033400	301758200	110346600	114862600	115223600	907163300	0.729964	242209750	311899025	0.776565
A0A5F4CE93	IGv domain-containing protein	-	2	2	174964300	38723320	40964050	89131320	78249700	49007310	87263500	228522300	0.646095	8.59457e+07	1.10761e+08	0.775959
E2RK21	Uncharacterized protein	CFH	34	36	18770040000	18454760000	11011740000	15819540000	22673940000	19103910000	19626720000	21658600000	0.0657914	16014020000	20765792500	0.771173
A0A5F4CWA9	Proteasome subunit alpha type	PSMA2	5	5	15878360	12618780	23311410	29679130	24108390	15079910	21079080	45867820	0.218294	20371920	26533800	0.767772
E2QX19	Macrophage stimulating 1	MST1	12	19	112880300	48620190	58797530	207023700	92097570	126447900	148812000	189606800	0.357048	106830430	1.39241e+08	0.767234
P54831	Transforming growth factor beta-1 proprotein	TGFB1	4	7	13661580	4465974	15735510	9563483	7378216	10226020	22265230	17743940	0.363142	1.08566e+07	1.44034e+07	0.753758
E2RD86	Protein disulfide-isomerase	PDIA3	5	7	4765555	6284327	14133990	8258045	7105559	7041842	16770280	14377670	0.0788386	8.36048e+06	1.13238e+07	0.738308
A0A5F4BQD0	Ig-like domain-containing protein	-	4	3	4452730	4385285	895238	4393787	1670480	14267800	1913117	1325423	0.704091	3.53176e+06	4794205	0.736673
J9P5F0	Rho GTPase activating protein 45	ARHGAP45	7	8	45142380	47218570	38389660	33421130	53018240	54803540	76849590	38211480	0.162319	41042935	5.57207e+07	0.736583
F1PF02	Proteasome subunit beta	PSMB1	9	9	47304550	48171940	65126170	60122300	83356500	47439730	62839480	107197500	0.211271	55181240	7.52083e+07	0.733712
A0A5F4C8A2	Complement C8 alpha chain	C8A	12	15	782922400	1031669000	443699600	822137900	1134030000	1265026000	736154700	1076133000	0.0016406	770107225	1052835925	0.73146
A0A5F4D5S9	Fibronectin	FN1	62	67	452593500	247886400	560824500	989428000	657116300	374174600	1213145000	855745100	0.284809	562683100	775045250	0.726
F1PAB0	Uncharacterized protein	LOC489647	7	9	150878700	104070600	228040100	420909200	247598700	227128600	532590800	240444000	0.453623	225974650	311940525	0.724416
L7N0I0	Ig-like domain-containing protein	-	4	3	121142600	78083200	32326390	56413600	121242600	92163320	145205000	39745980	0.413094	7.19914e+07	99589225	0.722884
Q9TTY1	Metalloproteinase inhibitor 2	TIMP2	2	2	8454265	2923935	8019867	4286515	5691748	6174384	16633550	4355926	0.416505	5.92115e+06	8213902	0.720869
A0A5F4C2N1	Serum albumin	AFP	6	5	2633253	3104884	1702691	3936713	2396451	3560213	6924605	2969008	0.482396	2.84439e+06	3.96257e+06	0.717813
F1PG39	Inter-alpha-trypsin inhibitor heavy chain 2	ITIH2	16	17	3070454000	2126925000	2113776000	2693594000	3494373000	2522375000	4367636000	3575958000	0.108198	2501187250	3490085500	0.716655
A0A5F4C279	Protein tyrosine phosphatase receptor type S	PTPRS	2	2	405575	427522	1883860	325331	512222	290196	1982543	1462497	0.367038	760572	1.06186e+06	0.716261
A0A5F4CK29	Serpin family F member 1	SERPINF1	13	13	540541600	248275400	677064900	581397200	575923100	570559500	1086524000	637964100	0.116548	511819775	717742675	0.713096
F6XKC0	Complement C8 gamma chain	C8G	5	6	389733600	387062400	227987000	490507000	476253700	506595500	461319100	655411400	0.0176679	373822500	524894925	0.712185
A0A5F4C5S3	Coagulation factor XI	F11	26	31	171392000	43407490	106421700	131051500	240246600	116651300	116725100	163922900	0.0540616	1.13068e+08	159386475	0.709396
F1PUM6	SMB domain-containing protein	VTN	9	9	1072811000	387372700	651102200	695801600	1335793000	580534800	1255007000	799772600	0.0761125	701771875	992776850	0.706878
E2R141	Complement C8 beta chain	C8B	21	23	742603700	1113590000	648925500	1240420000	1227387000	1356785000	1120352000	1647956000	0.0054298	936384800	1338120000	0.699776
A0A5F4CNZ1	Complement C6	C6	20	23	860729900	1221064000	1034748000	704673800	1166001000	1451030000	1382397000	1469190000	0.0415157	955303925	1367154500	0.698753
A0A5F4BV75	Contactin 1	CNTN1	2	4	1111506	1925238	2396067	2360590	1815399	1438173	4897477	3057482	0.260055	1.94835e+06	2.80213e+06	0.69531
E2R5E9	5-hydroxyisourate hydrolase	-	4	5	126005800	78376610	51313850	140730100	197999600	162336000	122982600	95778690	0.229357	99106590	1.44774e+08	0.68456
J9P4J8	Complement factor H related 5	CFHR5	8	8	109027900	41926860	54462950	98564390	120679500	98773050	75510180	149111600	0.0502294	75995525	1.11019e+08	0.68453
E2R7T5	Arachidonate 15-lipoxygenase	ALOX15	3	7	1217807	2933643	218254	4584551	769507	480660	4718032	7116279	0.551536	2.23856e+06	3.27112e+06	0.684342
A0A5F4BZ99	Uncharacterized protein	LOC477699	39	43	7310899000	2788384000	5431962000	5071220000	13385740000	3948548000	12081130000	1425746000	0.365653	5150616250	7710291000	0.668018
A0A5F4CIL4	Integrin beta	ITGB1	2	2	1010958	1186565	2392182	1062499	1866929	1578417	3432961	1601822	0.017272	1413051	2.12003e+06	0.666523
E2RFV9	Complement C9	C9	13	14	593180300	792647800	1027443000	1081259000	1004293000	1072625000	1649386000	1516963000	0.00842686	873632525	1310816750	0.66648
A0A5F4CZM1	Sulfhydryl oxidase	QSOX1	14	20	575418800	444551000	588337600	960286700	533393700	642004400	619130800	2115754000	0.313933	642148525	977570725	0.656882
F1PYH1	Reelin	RELN	6	7	7901072	3907323	1495036	5231342	6492269	10520480	3342113	8155944	0.228566	4.63369e+06	7.1277e+06	0.650096
E2QUY9	ADAM metallopeptidase with thrombospondin type 1 motif 13	ADAMTS13	7	7	14611110	2487551	11956520	11281300	16675300	8098665	27454040	10076740	0.225901	1.00841e+07	1.55762e+07	0.647406
A0A5F4CWK7	Ig-like domain-containing protein	-	3	3	1531842000	789092800	202649500	244056400	2851976000	732734000	289771800	419381400	0.314382	691910175	1073465800	0.644557
F6Y2H4	Serpin family E member 2	SERPINE2	7	9	29068450	8093784	44639740	30790290	21450060	25608310	69159270	59139910	0.147674	28148066	4.38394e+07	0.642073
A0A5F4CIK5	Coagulation factor XIII B chain	F13B	14	14	441935700	219023300	287425100	304383000	628470000	417842600	570855200	336082800	0.0443937	313191775	488312650	0.641376
A0A5F4CEP4	Fetuin B	FETUB	10	11	193643300	1098628000	1031619000	737504200	733234600	587641700	1858180000	1625247000	0.271985	765348625	1201075825	0.637219
F1PKB2	Alpha-mannosidase	MAN2B1	6	9	4327810	6296579	15604960	1746802	4477325	3855041	34513740	1512660	0.470353	6.99404e+06	1.10897e+07	0.630679
A0A5F4CP23	Peptidase D	PEPD	3	4	7535737	1015864	3637735	4358395	6996565	4762568	8686364	6031973	0.135514	4.13693e+06	6.61937e+06	0.624974
A0A5F4C8R3	Uncharacterized protein	NCAM1	8	9	33324800	19521690	24155820	26301670	44854440	28021640	59798130	34185470	0.0962529	25825995	41714920	0.619107
Q5W416	Proteasome subunit beta type-8	PSMB8	2	3	6745221	3346277	3636445	4736936	9098875	6625563	5438837	8973649	0.0120974	4.61622e+06	7534231	0.6127
F1PBI6	Thrombospondin 1	THBS1	25	37	1230221000	644367400	1944969000	595592300	828601000	1078672000	3437808000	2120606000	0.198424	1103787425	1866421750	0.591392
F1PGM1	Complement C3	C3	83	89	128300600000	101222200000	93852220000	119098100000	222974000000	146459000000	206640800000	197924800000	0.0102962	110618280000	193499650000	0.571672
A0A5F4D0A9	Anaphylatoxin-like domain-containing protein	LOC484960	40	46	1684230000	458899300	804487800	1487146000	2927137000	990837000	1716229000	2141820000	0.0130227	1108690775	1944005750	0.570312
F1PEQ5	Insulin like growth factor binding protein 5	IGFBP5	3	4	8303478	1608766	2892270	5011678	13169250	6961287	7272973	4921999	0.0629718	4454048	8.08138e+06	0.55115
A0A5F4C2D5	Apolipoprotein D	APOD	3	3	105035400	230221800	437490200	88373290	282855000	251427400	759489500	285024800	0.0620649	2.1528e+08	394699175	0.545428
F1PZC6	Histidine rich glycoprotein	HRG	10	11	4834472000	2485929000	6373830000	3990116000	10506380000	4416795000	15026040000	2546015000	0.190741	4421086750	8123807500	0.544214
A0A5F4CC16	Serpin family I member 1	SERPINI1	3	8	2789465	740308	8952520	7077583	1364749	3561312	9099645	22102230	0.348008	4889969	9031984	0.541406
J9NYG8	Complement component 4 binding protein beta	C4BPB	5	5	843419300	429166300	610774700	706046100	1414368000	937644600	871919600	1689182000	0.0303784	647351600	1228278550	0.52704
E2R416	Lumican	LUM	6	6	21751930	61188760	23353520	23786050	52566820	67341730	87654610	39492850	0.105441	32520065	6.1764e+07	0.526521
A0A5F4BNP2	Uncharacterized protein	-	14	16	32986580	10348400	43659620	81764580	44238420	38128040	73105130	166499800	0.0965647	42189795	8.04928e+07	0.524143
F1PSS8	Protein S	PROS1	19	22	3140865000	1687484000	2205697000	3492709000	5549503000	3791389000	5149096000	6106165000	0.000745923	2631688750	5149038250	0.511103
P60524	Hemoglobin subunit beta	HBB	5	7	37774940	44812050	92212720	15471040	24435110	24430360	174459000	159615600	0.31122	4.75677e+07	9.5735e+07	0.496868
F1PGM9	Complement component 4 binding protein alpha	C4BPA	23	24	9944707000	5717560000	8369526000	10434570000	17791430000	10622760000	17819970000	25739140000	0.0233662	8616590750	17993325000	0.478877
A0A5F4CHL6	Cartilage acidic protein 1	CRTAC1	2	5	4280185	1105360	4295920	5166629	6311655	2710368	19155200	3987703	0.313329	3.71202e+06	8.04123e+06	0.461624
A0A5F4C3Y4	Sex hormone binding globulin	SHBG	10	10	454939100	284473900	130657000	297353000	774773000	521427100	342930300	980168100	0.0447894	291855750	654824625	0.445701
F1Q2T9	Malic enzyme	ME1	5	2	2365905	1880950	848620	433678	9847991	938398	1087791	641610	0.432489	1.38229e+06	3.12895e+06	0.441774
A0A5F4DCK5	Coagulation factor XIII A chain	F13A1	14	15	363277800	100371800	63793750	99837850	547317400	331555700	480558700	156421600	0.0587419	156820300	378963350	0.413814
E2RQF8	Extracellular matrix protein 1	ECM1	12	12	502357200	267476800	176989200	269295600	1237406000	614111300	775113300	313238700	0.0659274	304029700	734967325	0.413664
A0A5F4D8N3	Lymphocyte cytosolic protein 1	LCP1	18	20	32425360	34979160	44581450	30027390	82057860	59000010	81414230	122284100	0.0417724	35503340	86189050	0.411924
E2RA67	C-C motif chemokine	CCL14	3	3	21850830	4963368	15193200	10747840	21387110	14725090	45414810	54466540	0.127604	1.31888e+07	3.39984e+07	0.387925
A0A5F4BVI6	Peptidylglycine alpha-amidating monooxygenase	PAM	3	8	1244759	1534069	3149239	6540147	3690298	3310068	11363930	13813940	0.0577307	3.11705e+06	8044559	0.387474
L7N0E8	Ig-like domain-containing protein	-	2	2	3037697	4279621	3918218	1179330	1475234	8915344	19980080	2165777	0.286622	3.10372e+06	8.13411e+06	0.381568
A0A5F4BYK6	Tenascin C	TNC	13	14	6445414	4635206	7404364	7472206	23675780	10030210	15928320	20896820	0.0237414	6.4893e+06	1.76328e+07	0.368025
A0A5F4CNE2	Cartilage oligomeric matrix protein	COMP	8	10	17628980	7059531	6439027	5154894	32205660	22737760	40311560	7623200	0.082379	9070608	25719545	0.352674
E2RPB8	C-type lectin domain family 3 member B	CLEC3B	5	5	475201700	180844800	316280500	313304700	876490300	520421600	1811481000	515062200	0.133541	321407925	930863775	0.345279
A0A5F4BR26	Low density lipoprotein receptor	LDLR	7	4	3247160	840845	5130873	3733941	21038360	5698946	8316826	3744163	0.196837	3.2382e+06	9.69957e+06	0.33385
Q6EIZ0	Keratin, type I cytoskeletal 10	KRT10	2	6	1414594	86385.6	2418743	6821426	1180257	3732994	26641520	2938836	0.414508	2.68529e+06	8.6234e+06	0.311395
E2RJY0	Potassium channel tetramerization domain containing 12	KCTD12	7	6	8523619	3052904	3885620	3709199	20452150	11493730	16562950	13888970	0.00144135	4.79284e+06	15599450	0.307244
A0A5F4CHN8	Thrombospondin 4	THBS4	7	11	8474441	5348293	4423799	5222900	25147760	12247150	30804800	8452632	0.083555	5.86736e+06	1.91631e+07	0.30618
A0A5F4BVB4	ANTXR cell adhesion molecule 1	ANTXR1	4	6	2473582	544373	1231657	2279547	7181560	3831701	6935462	4671486	0.0120256	1.63229e+06	5.65505e+06	0.288643
A0A5F4BTK2	Anthrax toxin receptor	ANTXR2	6	5	3896485	1521553	1544832	1189120	12448540	7138911	4330091	4942350	0.0266125	2.038e+06	7214973	0.282468
F1PCG4	Peroxiredoxin	PRDX2	2	5	1694969	1382556	11758440	2416803	2341337	1973736	18022200	39482540	0.292296	4313192	1.5455e+07	0.279082
A0A5F4CN27	Periostin	POSTN	4	6	2761612	1581805	1579762	1518171	7405673	6559233	9707295	5257715	0.0111087	1.86034e+06	7232479	0.25722
A0A5F4CTD0	Alpha-1-B glycoprotein	A1BG	9	9	84730640	70663240	28480920	140642700	240127400	281115000	267950600	501298200	0.0114364	81129375	322622800	0.251468
A0A5F4D9Z3	Serpin family A member 7	SERPINA7	8	9	8132364	578328	1389285	20853620	24061960	40040150	27503280	42947310	0.0138297	7.7384e+06	33638175	0.230048
E2R5J0	Pentaxin	CRP	5	5	26358800	418536800	156734500	608663300	151772900	1117183000	50046720	4168674000	0.296118	302573350	1371919155	0.220548
F6Y713	Alpha-1-acid glycoprotein	LOC100685620	2	4	305510	1431110	3286312	6598549	1352197	5265931	3359640	43051460	0.321381	2.90537e+06	13257307	0.219152
E2RNR9	Osteomodulin	OMD	2	3	11051250	3382370	1694007	429471	40137600	17272290	13228580	9368286	0.0392687	4.13927e+06	20001689	0.206946
