# Supplementary material for: Transcriptome and proteome analysis of dogs with precursor targeted immune-mediated anemia treated with splenectomy
Source: PLoS One. 2023 May 5;18(5):e0285415. doi: 10.1371/journal.pone.0285415 (PMC10162568; doi:10.1371/journal.pone.0285415)
Supplement: S5 Table — (XLSX) [file pone.0285415.s005.xlsx]

## Sheet: S5
Reactome pathways	No. of proteins in the pathway	No. of proteins identified	Fold Enrichment	raw P-value	Pre<Post Protein	Pre>Post Protein
Ficolins bind to repetitive carbohydrate structures on the target cell surface	3	2	> 100	4.91e-06	0	FCN1, MASP2
Lectin pathway of complement activation	5	2	> 100	1.03e-05	0	FCN1, MASP2
Innate Immune System	865	6	9.55	1.99e-05	0	SERPINA3, HSP90AB1, SERPINA1, FCN1, MASP2, BPIFB4
